# Supplementary material for: Preparation of 6-Amino-N-hydroxyhexanamide-Modified Porous Chelating Resin for Adsorption of Heavy Metal Ions
Source: Polymers (Basel). 2024 Jul 9;16(14):1966. doi: 10.3390/polym16141966 (PMC11281118; doi:10.3390/polym16141966)
Supplement: Supplementary file 1 [file polymers-16-01966-s001.zip]

Archive with 1 entries (1 files):
- polymers-3032064-supplementary.pdf
